# Supplementary material for: Synthesis, Electronic, and Antibacterial Properties of 3,7-Di(hetero)aryl-substituted Phenothiazinyl N-Propyl Trimethylammonium Salts
Source: Molecules. 2024 May 3;29(9):2126. doi: 10.3390/molecules29092126 (PMC11085201; doi:10.3390/molecules29092126)
Supplement: Supplementary file 1 [file molecules-29-02126-s001.zip]

Archive with 1 entries (1 files):
- molecules-2995884-supplementary.pdf
